# Supplementary material for: Characteristics, Performance and Microbial Response of Aerobic Granular Sludge for Treating Tetracycline Hypersaline Pharmaceutical Wastewater
Source: Microorganisms. 2024 Jun 9;12(6):1173. doi: 10.3390/microorganisms12061173 (PMC11206034; doi:10.3390/microorganisms12061173)
Supplement: Supplementary file 1 [file microorganisms-12-01173-s001.zip]

Archive with 1 entries (1 files):
- microorganisms-3039378-supplementary.pdf
